# Supplementary material for: Inhibitory Effect of Chlorogenic Acid Analogues Comprising Pyridine and Pyrimidine on α-MSH-Stimulated Melanogenesis and Stability of Acyl Analogues in Methanol
Source: Pharmaceuticals (Basel). 2021 Nov 17;14(11):1176. doi: 10.3390/ph14111176 (PMC8622415; doi:10.3390/ph14111176)
Supplement: Supplementary file 1 [file pharmaceuticals-14-01176-s001.zip]

Archive with 1 entries (1 files):
- pharmaceuticals-1425955-supplementary.pdf
